# Supplementary material for: Assessment of Sedation in Mechanically Ventilated Children with Severe Acute Bronchiolitis: Correlation Between COMFORT-B Scale and Bispectral Index During Continuous Infusion of Fentanyl and Midazolam
Source: Medicina (Kaunas). 2025 Oct 30;61(11):1953. doi: 10.3390/medicina61111953 (PMC12654302; doi:10.3390/medicina61111953)
Supplement: Supplementary file 1 [file medicina-61-01953-s001.zip]

Archive with 1 entries (1 files):
- medicina-3904735-supplementary.pdf
